# Supplementary material for: Forecasting Diabetes Cases Prevented and Cost Savings Associated with Population Increases of Walking in the Greater Toronto and Hamilton Area, Canada
Source: Int J Environ Res Public Health. 2021 Jul 31;18(15):8127. doi: 10.3390/ijerph18158127 (PMC8345977; doi:10.3390/ijerph18158127)
Supplement: Supplementary file 1 [file ijerph-18-08127-s001.zip]

Archive with 1 entries (1 files):
- ijerph-1285617-supplementary.pdf
